# Supplementary material for: Real-time fluorometric and end-point colorimetric isothermal assays for detection of equine pathogens C. psittaci and equine herpes virus 1: validation, comparison and application at the point of care
Source: BMC Vet Res. 2021 Aug 19;17:279. doi: 10.1186/s12917-021-02986-8 (PMC8375077; doi:10.1186/s12917-021-02986-8)
Supplement: Supplementary file 4 — Additional file 4. Isothermal assays sensitivity and specificity comparisons. In this table, time to amplify (min:ss) and HRM (oC) melts, and colour change results are presented for serially diluted C. psittaci (sheet 1) and EHV-1 (sheet 2) DNA to evaluate detection limits of isothermal assays. On sheet 3, we denote results for rtLAMP amplification using a range of bacterial and viral DNA. [file 12917_2021_2986_MOESM4_ESM.xlsx]

## Sheet:  C. psittaci assays
Table. Isothermal assays sensitivity and specificity comparisons
Sample DNA	Description	C. psittaci set
1	C.ps 8845 strain	8.15	84.96
2	C.ps 10652 strain	8	85.16
3	C. ps Horse pl isolate	6.3	84.42
Sensitivity using Optigene isothermal mix using Genie III
Replicate	DNA copy number	C. psittaci set		Mean time and melt (+SD) and % detection
1	100 copies/ul	9.45	84.86	9.73 (0.63); 84.86 (0.11); 3/3 (100%)
2		9.3	84.97
3		10.45	84.74
1	10 copies/ul	17.15	84.67	17.20 (1.15); 84.70 (0.11); 5/5 (100%)
2		16.25	84.72
3		17.45	84.7
4		16.15	84.87
5		19	84.56
1	1 copy/ul	21.45	84.73	22.29 (1.0); 84.71 (0.03); 5/5 (100%)
2		21	84.67
3		22.75	84.7
4		23	84.62
5		23.25	84.72
1	0.1 copies/ul	28.74	84.64	NA (1/5; 20%)
2		NA
3		NA
4		NA
5		NA
Sensitivity using colorimetric mix using thermal block
Replicate	DNA copy number	C. psittaci set		% detection
1	100 copies/ul	Yellow POS		3/3 (100%)
2		Yellow POS
3		Yellow POS
1	10 copies/ul	Yellow POS		5/5 (100%)
2		Yellow POS
3		Yellow POS
4		Yellow POS
5		Yellow POS
1	1 copy/ul	Pink NEG		0/5 (0%)
2		Pink NEG
3		Pink NEG
4		Pink NEG
5		Pink NEG
1	0.1 copies/ul	Pink NEG		0/5 (0%)
2		Pink NEG
3		Pink NEG
4		Pink NEG
5		Pink NEG
Sensitivity using Sybr Green mix using thermal block
Replicate	DNA copy number	C. psittaci set		% detection
1	100 copies/ul	Yellow/Green POS		3/3 (100%)
2		Yellow/Green POS
3		Yellow/Green POS
1	10 copies/ul	Yellow/Green POS		5/5 (100%)
2		Yellow/Green POS
3		Yellow/Green POS
4		Yellow/Green POS
5		Yellow/Green POS
1	1 copy/ul	Orange NEG		4/5 (80%)
2		Yellow/Green POS
3		Yellow/Green POS
4		Yellow/Green POS
5		Yellow/Green POS
1	0.1 copies/ul	Orange NEG		0/5 (0%)
2		Orange NEG
3		Orange NEG
4		Orange NEG
5		Orange NEG

## Sheet: EHV-1 assays
Table. Isothermal assays sensitivity and specificity comparisons
Sample DNA	Description	Nemoto set		This study EHV-1 set
1	EHV-1 isolate 2017	6.3	88.93	9	90.91
2	EHV-1 isolate V#2019–02	7.15	88.83	9.3	91.81
3	EHV-1 positive sample 1	7.3	88.16	8.45	90.97
Sensitivity using Optigene isothermal mix using Genie III
Replicate	DNA copy number	Nemoto set		Mean time and melt (+SD) and % detection		This study EHV-1 set		Mean time and melt (+SD) and % detection
1	100 copies/ul	8.15	88.95	8.53 (0.54); 88.89 (0.1) 3/3 (100%)		9.45	91.09	10.20 (0.77); 91.04 (0.09) 3/3 (100%)
2		8.3	88.78			10.15	90.94
3		9.15	88.93			11	91.09
1	10 copies/ul	10.15	88.97	10.26 (0.12); 88.88 (0.05) 5/5 (100%)		11.3	90.99	11.47 (0.3); 90.95 (0.04) 5/5 (100%)
2		10.3	88.86			11.3	90.95
3		10.25	88.84			11.45	90.98
4		10.15	88.88			12	90.94
5		10.45	88.83			11.3	90.88
1	1 copy/ul	14.15	88.83	15.52 (1.52); 88.81 (0.04) 3/5 (60%)		18.5	90.84	20.50 (2.05); 90.86 (0.06) 5/5 (100%)
2		15.25	88.84			21.15	90.78
3		NA				18.15	90.88
4		NA				22.55	90.86
5		17.15	88.77			22.15	90.94
1	0.1 copies/ul	20.15	88.92	1/5 (20%)		NA		1/5 (10%)
2		NA				28.75	90.9
3		NA				NA
4		NA				NA
5		NA				NA
Sensitivity using colorimetric mix using thermal block
Replicate	DNA copy number	Nemoto set		% detection	This study EHV-1 set		% detection
1	100 copies/ul	False POS Negative control (yellow)		Not applicable	Yellow POS		3/3 (100%)
2					Yellow POS
3					Yellow POS
1	10 copies/ul	False POS Negative control (yellow)		Not applicable	Yellow POS		5/5 (100%)
2					Yellow POS
3					Yellow POS
4					Yellow POS
5					Yellow POS
1	1 copy/ul	False POS Negative control (yellow)		Not applicable	Yellow POS		3/5 (60%)
2					Pink POS
3					Yellow POS
4					Yellow POS
5					Pink NEG
1	0.1 copies/ul	False POS Negative control (yellow)		Not applicable	Pink NEG		0/5 (0%)
2					Pink NEG
3					Pink NEG
4					Pink NEG
5					Pink NEG
Sensitivity using Sybr Green mix using thermal block
Replicate	DNA copy number	This study EHV-1 set		% detection
1	100 copies/ul	Yellow/Green POS		3/3 (100%)
2		Yellow/Green POS
3		Yellow/Green POS
1	10 copies/ul	Yellow/Green POS		5/5 (100%)
2		Yellow/Green POS
3		Yellow/Green POS
4		Yellow/Green POS
5		Yellow/Green POS
1	1 copy/ul	Orange NEG		3/5 (60%)
2		Yellow/Green POS
3		Yellow/Green POS
4		Orange NEG
5		Yellow/Green POS
1	0.1 copies/ul	Orange NEG		0/5 (0%)
2		Orange NEG
3		Orange NEG
4		Orange NEG
5		Orange NEG

## Sheet: Target specificity
Table. rtLAMP target specificity
	LAMP primer set from this study
Samples	C. psittaci	EHV-1
Equine DNA	NEG	NEG
C. psittaci isolate Horse pl DNA	6:45; 84.62	NEG
C.ps 10652 strain DNA	7:00; 84.72
C.ps 8845 strain DNA	7:15; 84.66
EHV-1 isolate V#2019–02 DNA	NEG	9:45; 91.05
EHV-1 isolate 2017 DNA		9:00; 90.88
Mixed Cps/EHV-1	11:45; 84.68	9:15; 90.86
Mixed Cps/EHV-1/S.zooepi	9:45; 84.67	10:15; 90.85
Mixed Cps/EHV-1/S.equi equi	10:00; 84.68	8:25; 90.86
C. abortus DNA	NEG
C. pecorum DNA	NEG
Equine Parachlamydiaceae POS sample	NEG
EHV-2 culture DNA		NEG
EHV-3 culture DNA		NEG
EHV-4 culture DNA		NEG
EHV-5 culture DNA		NEG
Feline herpes virus 1 DNA		NEG
Canine herpes virus 1 DNA		NEG
S. equi subsp. equi culture DNA	NEG	NEG
S. zooepidemicus culture DNA	NEG	NEG
S. dysagalactiae culture DNA	NEG	NEG
The values are presented as time to amplify (min:ss) and HRM (oC)
