# Supplementary material for: Real-time fluorometric and end-point colorimetric isothermal assays for detection of equine pathogens C. psittaci and equine herpes virus 1: validation, comparison and application at the point of care
Source: BMC Vet Res. 2021 Aug 19;17:279. doi: 10.1186/s12917-021-02986-8 (PMC8375077; doi:10.1186/s12917-021-02986-8)
Supplement: Supplementary file 5 — Additional file 5. Stability and reproducibility of the isothermal assays with components kept on 4 °C. In this table, we present results for real-time and colorimetric isothermal amplification using same DNA templates over 6-week period when reagents were kept on 4 °C. [file 12917_2021_2986_MOESM5_ESM.xlsx]

## Sheet: stability
Table. Stability and reproducibility of the isothermal assays with components kept on 4C
Cps DNA samples (copies/ul)	Cps rtLAMP	Cps sgLAMP	Cps cLAMP
Week 0 (26.8.2019)
10*5	6:00; 84.86	POS	POS
10*3	8:30; 84.97	POS	POS
10*2	10:00; 84.92	POS	POS
Water	NA	NEG	NEG
Week 1 (2.9.2019)
10*5	6:00; 84.86	POS	POS
10*3	8:30; 84.96	POS	POS
10*2	10:00; 84.92	POS	POS
Water	NA	NEG	NEG
Week 2 (9.9.2019)
10*5	5:45; 84.86	POS	POS
10*3	8:15; 85.07	POS	POS
10*2	9:45; 84.92	POS	POS
Water	NA	NEG	NEG
Week 3 (16.9.2019)
10*5	6:00; 84.86	POS	POS
10*3	8:30; 84.89	POS	POS
10*2	10:00; 84.74	POS	POS
Water	NA	NEG	NEG
Week 4 (23.9.2019)
10*5	6:00; 84.96	POS	POS
10*3	8:30; 84.89	POS	POS
10*2	9:45; 84.74	POS	POS
Water	NA	NEG	NEG
Week 6 (7.10.19)
10*5	6:30; 84.98	POS	POS
10*3	9.15; 84.99	POS	POS
10*2	11:30; 84.84	POS	POS
Water	NA	NEG	NEG
Discard all
The values are presented as time to amplify (min:ss) and HRM (oC)
