# Supplementary material for: Real-time fluorometric and end-point colorimetric isothermal assays for detection of equine pathogens C. psittaci and equine herpes virus 1: validation, comparison and application at the point of care
Source: BMC Vet Res. 2021 Aug 19;17:279. doi: 10.1186/s12917-021-02986-8 (PMC8375077; doi:10.1186/s12917-021-02986-8)
Supplement: Supplementary file 7 — Additional file 7. Validation of LAMP testing (reported as time to amplify (min:ss), and signature melt in (°C) using diagnostic laboratory tested samples. In this table, we present (paired) results of reference diagnostic assay and our isothermal assays when testing the same samples. [file 12917_2021_2986_MOESM7_ESM.xlsx]

## Sheet: LAMP vs Lab diagnosed samples
Table. Validation of LAMP testing (reported as time to amplify (min:ss), and signature melt in (°C)) using diagnostic laboratory tested samples
Samplesa	C. psittaci	Lab result; method	Samplesa,b	EHV-1	Lab result; method
M16-10271-2	15:00; 83.26	POS; qPCR	M16-13237/3	8:45; 90.29	POS; qPCR
M16-10271-3	15:15; 83.55	POS; qPCR	M17-04754/3a	9:00; 91.09	POS; qPCR
M19-06980-20	15:49; 85.47	POS; qPCR	M17-04754/3b	10:00; 91.14	POS; qPCR
M19-06980-21	6:24; 85.38	POS; qPCR	M17-04754/4a	8:45; 91.28	POS; qPCR
M19-06980-23	21:61; 85.00	POS; qPCR	M17-04754/4b	7:05; 91.15	POS; qPCR
M19-06980-22	NA	NEG; qPCR	M17-9279/1	8:20; 91.15	POS; qPCR
M19-06980-24	8:27; 85.36	POS; qPCR	M17-13842/2	7:00; 91.14	POS; qPCR
M19-06980-25	10:41; 85.25	POS; qPCR	M17-13905/1	7:30; 91.08	POS; qPCR
M19-06980-26	10:69; 85.26	POS; qPCR	M17-13940/1	7:15; 91.18	POS; qPCR
M19-06980-27	17:00; 85.29	POS; qPCR	M17-15429/1	8:00; 91.19	POS; qPCR
M19-06980-28	7:45; 85.32	POS; qPCR	M17-15499/6	10:00; 91.22	POS; qPCR
M19-06980-30	18:15; 85.23	POS; qPCR	M17-16627/1	NA	POS; qPCR
M19-06980-29	13:67; 85.33	POS; qPCR	M17-16627/2	NA	POS; qPCR
M19-06980-31	10:50; 85.20	POS; qPCR	M17-16627/3	7:15; 90.98	POS; qPCR
M19-06980-32	8:00; 85.42	POS; qPCR	M17-16627/4	NA	POS; qPCR
M19-06980-16	6:45; 85.52	POS; qPCR	M18-12966/2	7:15; 90.89	POS; qPCR
M19-06980-19	8:13; 85.27	POS; qPCR	M18-13952/1	7:30; 91.19	POS; qPCR
M19-06980-17	20:52; 84.38	POS; qPCR	M18-15347/1	11:45; 91.09	POS; qPCR
M19-06980-18	15:15; 85.42	POS; qPCR	M18-15347/2	9:00; 90.89	POS; qPCR
M19-06980-8	8:15; 85.36	POS; qPCR	M18-15347/3	11:00; 91.05	POS; qPCR
M19-06980-9	NA	NEG; qPCR	M18-15347/P1	5:25; 91.15	POS; qPCR
M19-06980-10	NA	NEG; qPCR	M18-15347/P2	5:58; 91.20	POS; qPCR
M19-06980-11	NA	NEG; qPCR	M18-15347/P3	8:15; 91.05	POS; qPCR
M19-06980-13	6:18; 85.33	POS; qPCR	M16-09945-2	NA	NEG; qPCR
M19-06980-12	6:30; 85.38	POS; qPCR	M16-09945-3	NA	NEG; qPCR
M19-06980-14	6:70; 85.52	POS; qPCR	M16-10652-1	NA	NEG; qPCR
M16-10652-2	19.30; 84.12	POS; qPCR	M16-10652-2	NA	NEG; qPCR
M16-10652-3	9:30; 84.63	POS; qPCR	M16-08882-1	NA	NEG; qPCR
M16-10598-2	8:30; 85.28	POS; qPCR	M16-08882-2	NA	NEG; qPCR
M16-11187-2	14:15; 85.03	POS; qPCR	M16-08882-3	NA	NEG; qPCR
M16-11187-3	15:30; 84.98	POS; qPCR	M17-09579	NA	NEG; qPCR
M16-10272-2	14:45; 83.89	POS; qPCR	M16-10271-2	NA	NEG; qPCR
M16-10272-3	11:45; 83.87	POS; qPCR	M16-10271-3	NA	NEG; qPCR
M16-14046-2	14:00; 84.77	POS; qPCR	M16-10272-2	NA	NEG; qPCR
M16-14046-3	10:45; 84.22	POS; qPCR	M16-10272-3	NA	NEG; qPCR
M16-11030-2	12:00; 84.93	POS; qPCR	48_eqb	NA	NEG; qPCR
M16-11310-2	21:45; 84.78	POS; qPCR	119_eqb	NA	NEG; qPCR
M16-11310-3	10:45; 84.78	POS; qPCR	79_eqb	NA	NEG; qPCR
M16-11796-2	14:00; 85.03	POS; qPCR	376_eqb	9:15; 90.36	POS; qPCR
M16-11796-3	12:45; 85.03	POS; qPCR	H1b,#	10:45; 91.02	POS; qPCR
M16-11786-2	12:00; 84.93	POS; qPCR	H2b,#	9:45; 91.05	POS; qPCR
M16-11786-3	13:30; 85.13	POS; qPCR	232_eqb	NA	NEG; qPCR
M16-12006-2	29:15; 83.78	POS; qPCR	117_eqb	NA	NEG; qPCR
M16-12006-3	14:15; 84.92	POS; qPCR
M16-12818-2	12:30; 84.94	POS; qPCR	a: diagnostic lab extracted DNA; b: IDEXX samples; #: Co-infection: H1: EHV-1,EHV-4; H2: EHV-1; EHV-2
M16-13234-2	24:30; 83.60	POS; qPCR	NA: no amplificaiton
M16-13234-3	10:45; 84.43	POS; qPCR
M16-13438-3	10:45; 84.42	POS; qPCR
M16-13438-2	18.30; 84.92	POS; qPCR
M16-14047-2	11:30; 84.22	POS; qPCR
M16-14047-3	10:15; 84.52	POS; qPCR
M17-09579	10:00; 85.02	POS; qPCR
M16-13441-3	17:48; 85.45	NEG; qPCR
M19-06986-1	NA	NEG; qPCR
M19-06986-2	NA	NEG; qPCR
M19-06986-3	NA	NEG; qPCR
M19-06986-4	NA	NEG; qPCR
M19-06986-5	NA	NEG; qPCR
M19-06986-6	NA	NEG; qPCR
M19-06986-7	NA	NEG; qPCR
M19-06986-8	NA	NEG; qPCR
M19-06986-9	NA	NEG; qPCR
M19-06986-10	NA	NEG; qPCR
M19-06986-11	NA	NEG; qPCR
M19-06986-12	NA	NEG; qPCR
M19-06986-13	NA	NEG; qPCR
M19-06986-14	NA	NEG; qPCR
M19-06986-15	NA	NEG; qPCR
M19-06986-16	NA	NEG; qPCR
M19-06986-17	NA	NEG; qPCR
M19-06986-18	NA	NEG; qPCR
M19-06986-19	NA	NEG; qPCR
M19-06986-20	NA	NEG; qPCR
M19-06986-21	NA	NEG; qPCR
M19-06986-22	NA	NEG; qPCR
M19-06986-23	NA	NEG; qPCR
M19-06986-24	NA	NEG; qPCR
M19-06986-25	NA	NEG; qPCR
M19-06986-26	NA	NEG; qPCR
M19-06986-27	NA	NEG; qPCR
M19-06986-28	NA	NEG; qPCR
M19-06986-29	NA	NEG; qPCR
M19-06986-30	NA	NEG; qPCR
M19-06986-31	NA	NEG; qPCR
M19-06986-32	NA	NEG; qPCR
M19-06986-33	NA	NEG; qPCR
M19-06986-34	NA	NEG; qPCR
M19-06986-35	NA	NEG; qPCR
a: diagnostic lab extracted DNA; NA: no amplificaiton
