# Supplementary material for: Real-time fluorometric and end-point colorimetric isothermal assays for detection of equine pathogens C. psittaci and equine herpes virus 1: validation, comparison and application at the point of care
Source: BMC Vet Res. 2021 Aug 19;17:279. doi: 10.1186/s12917-021-02986-8 (PMC8375077; doi:10.1186/s12917-021-02986-8)
Supplement: Supplementary file 8 — Additional file 8. Clinical samples testing. In this table, we present (paired) results of our three isothermal assays compared to reference qPCR assays when testing the same samples. On sheet 1 are results for C. psittaci, and on sheet 2 for EHV-1 detection, respectively. [file 12917_2021_2986_MOESM8_ESM.xlsx]

## Sheet: Cps swabs
Table. Clinical samples testing
Swab ID/Anatomical site	Cps rtLAMP (min:ss; oC)	Cps cLAMP	Cps sgLAMP	Cps qPCR (av Ct, oC)
F1 tissues	NEG	NEG	NEG	NEG
F1 Placenta	NEG	NEG	NEG	NEG
F2 tissue1	11:15; 85.02	POS	POS	25.61; 78.50
F2 tissue2	11:00; 85.03	POS	POS	25.84; 78.00
F2 placenta1	15:30; 84.91	POS	POS	25.65; 78.00
F2 placenta2	10:00; 85.11	POS	POS	23.20; 78.00
F3 tissue1	NEG	NEG	NEG	NEG
F3 Placenta1	NEG	POS	NEG	NEG
F105 tissues	NEG	NEG	NEG	NEG
F105 placenta	NEG	NEG	NEG	NEG
F106 tissues	NEG	NEG	NEG	NEG
F106 placenta	NEG	NEG	NEG	NEG
F107 tissues	NEG	NEG	NEG	NEG
F107 placenta	NEG	NEG	NEG	NEG
F4 nasal	NEG	NEG	NEG	NEG
F139 placenta	NEG	NEG	NEG	NEG
F52 tissues	10:45; 84.91	POS	POS	24.10; 78.00
F52 placenta	11:00; 85.01	POS	POS	24.38; 78.00
M1 clitoris	NEG	NEG	NEG	NEG
M2 clitoris	NEG	NEG	NEG	NEG
M3 cervix	NEG	POS	NEG	NEG
M11 nasal	NEG	NEG	NEG	NEG
M11 vaginal	NEG	NEG	NEG	NEG
MB nasal	NEG	NEG	NEG	NEG
MB vagina	NEG	NEG	NEG	NEG
ML nasal	NEG	NEG	NEG	NEG
M225 cervix	NEG	NEG	NEG	NEG
M55 ute	NEG	NEG	NEG	NEG
M37 clitoris	NEG	NEG	NEG	NEG
M42 uterus	NEG	NEG	NEG	NEG
M56 clitoris	NEG	NEG	NEG	NEG
M94 clitoris	NEG	NEG	POS	NEG
M100 vagina	BDL (27:00; 84.96)	NEG	NEG	NEG
M101 vagina	NEG	NEG	NEG	NEG
S50 penile*	NEG	POS	NEG	NEG
S79 penile*	NEG	Ambiguous	NEG	NEG
*: Discoloration of the mix (to yellow and/or orange) before amplification; samples excluded from cLAMP analyses.

## Sheet: EHV-1 swabs
Table S4. Clinical samples testing
Swab ID/Anatomical site	EHV rtLAMP (min:ss; oC)	EHV cLAMP	EHV sgLAMP	EHV qPCR (av Ct, oC)
F1 tissues	20:15; 91.18	POS	POS	24.15; 82.50
F1 Placenta	21:25; 91.13	POS	POS	24.21; 82.50
F2 tissue1	NEG	NEG	NEG	NEG
F2 placenta1	NEG	NEG	NEG	NEG
F3 tissue1	NEG	NEG	NEG	NEG
F3 tissue2	NEG	NEG	NEG	NEG
F3 Placenta1	NEG	NEG	NEG	NEG
F3 Placenta2	NEG	NEG	NEG	NEG
F4 nasal	NEG	NEG	NEG	NEG
F5 nasal	NEG	NEG	NEG	33.50; 82.50
F5 vag	NEG	NEG	NEG	NEG
F105 tissues	NEG	NEG	NEG	NEG
F105 placenta	NEG	NEG	POS	NEG
F106 tissues	NEG	NEG	NEG	NEG
F106 placenta	NEG	NEG	NEG	NEG
F107 tissues	NEG	NEG	NEG	NEG
F107 placenta	NEG	POS	NEG	NEG
F139 placenta	NEG	NEG	NEG	NEG
F18 placenta	BDL (26:15; 90.89)	NEG	NEG	34.20; 82.50
F37 nose	NEG	NEG	NEG	NEG
F67 vag	NEG	NEG	NEG	NEG
F10 nose	NEG	NEG	NEG	NEG
M1 clitoris	NEG	Ambiguous	NEG	NEG
M2 clitoris	NEG	NEG	NEG	NEG
M3 cervix	NEG	Ambiguous	NEG	NEG
M94 clitoris	NEG	NEG	NEG	NEG
MB nasal	NEG	NEG	POS	NEG
MB vagina	NEG	NEG	NEG	NEG
M55 ute	NEG	NEG	NEG	NEG
M225 cervix	NEG	NEG	NEG	NEG
M11 nasal	NEG	NEG	NEG	NEG
M11 vaginal	NEG	NEG	NEG	NEG
S50 penile*	NEG	POS	NEG	NEG
S79 penile*	NEG	Ambiguous	NEG	NEG
*: Discoloration of the mix (to yellow and/or orange) before amplification; samples excluded from colorimetric analyses.
