# Supplementary material for: Real-time fluorometric and end-point colorimetric isothermal assays for detection of equine pathogens C. psittaci and equine herpes virus 1: validation, comparison and application at the point of care
Source: BMC Vet Res. 2021 Aug 19;17:279. doi: 10.1186/s12917-021-02986-8 (PMC8375077; doi:10.1186/s12917-021-02986-8)
Supplement: Supplementary file 9 — Additional file 9. Testing at the POC. In this table, we present (paired) results of C. psittaci isothermal assays, performed at the POC in Scone Equine Hospital on two separate occasions, compared to reference qPCR assay. [file 12917_2021_2986_MOESM9_ESM.xlsx]

## Sheet: SEH_POC
Table. Testing at the POC
2017 POC testing using Genie III fluorometer				2019 POC testing using colorimetric assay using thermal block
Sample/Test	LAMP (min:ss; oC)	qPCR* (av.Ct, oC)		Sample/Test	Colorimetry	LAMP* (min:ss; oC)	qPCR* (Ct, oC)
49_17_Foetus/Cps	NEG	NEG		Swab_frozen_Foal1	NEG	NEG	NEG
56-17_Liver/Cps	NEG	NEG		Placenta1	NEG	NEG	NEG
Lung	NEG	NEG		Swab_frozen_Foal2	NEG	NEG	NEG
40-17 _Foetus/Cps	12.15; 84.39	27.52; 78.00		Placenta2	NEG	NEG	NEG
Placenta	14.30; 84.44	25.25; 78.00		Swab_frozen_Foal3	POS	11:45; 85.02	25.10; 78.00
58_17_Thymus/Cps	NEG	NEG		Placenta3	POS	11:00; 85.01	24.60; 78.00
Spleen	NEG	NEG		Swab_frozen_Foal4	POS	19:00; 84.75	31.18; 77.50
Lung	NEG	NEG		Placenta4	POS	13:15; 84.86	25.22; 78.00
Liver	NEG	NEG		Fresh_FoalA_Nasal	NEG	BDL (24:45; 84.77)	30.07; 78.00
52-17_Thymus/Cps	NEG	NEG		Fresh_Foal_Placenta	POS	15:00; 85.01	25.69; 78.00
Spleen	NEG	NEG		Fresh_Foal_abdomen	NEG	NEG	NEG
Lung	NEG	NEG
Liver	NEG	NEG		*: tested in USC laboratory
17_Foal1_pooled/Cps	NEG	NEG
17_Foal2_pooled/Cps	NEG	NEG
17_Foal3_foetus/Cps	NEG	NEG
Placenta	NEG	NEG
77_17_Foal/Cps	15.00; 85.02	29.23; 78.00
Placenta	10.15; 85.07	23.84; 78.00
72_17_Foal/Cps	15.30; 85.02	28.60; 78.00
Placenta	12.00; 85.02	26.50; 78.00
69_17_Foal/Cps	13.00; 84.98	24.70; 78.00
Placenta	13.15; 84.93	23.21; 78.00
121_17_Placenta/Cps	9.45; 84.81	24.55; 78.00
110_17_Foal/Cps	NEG	NEG
Placenta	NEG	NEG
83_17_Foal/Cps	10.30; 84.85	23.32; 78.00
Placenta	11.00; 84.90	26.21; 78.00
84_17_Foal/Cps	14.45; 84.72	27.38; 78.00
Placenta	13.30; 84.49	30.14; 78.00
96_17_Foal/Cps	10.00; 85.00	24.09; 78.00
Placenta	13.00; 85.15	25.20; 78.00
106_17_Placenta/Cps	NEG	NEG
113_17_Placenta/Cps	10.30; 84.50	25.95; 78.00
*: tested in USC laboratory
